# Supplementary material for: Culture-independent genomic characterisation of Candidatus Chlamydia sanzinia, a novel uncultivated bacterium infecting snakes
Source: BMC Genomics. 2016 Sep 5;17(1):710. doi: 10.1186/s12864-016-3055-x (PMC5011893; doi:10.1186/s12864-016-3055-x)
Supplement: Additional file 3: Tables S6–13. — Plasmid protein homology. (XLSX 22 kb) [file 12864_2016_3055_MOESM3_ESM.xlsx]

## Sheet: Legend
Additional file 3
2742-308; uncultured Chlamydia sp. 2742-308
cpn; Chlamydia pneumoniae LPCoLN
cpec; Chlamydia pecorum MC/MarsBar
cf; Chlamydia felis Fe/C-56
cpsi; Chlamydia psittaci 6BC
ccav; Chlamydia caviae GPIC
cgal; Chlamydia gallinacea 08-1274/3
cav; Chlamydia avium 10DC88
csu; Chlamydia suis MD56
cmur; Chlamydia muridarum Nigg/MoPn
ct; Chlamydia trachomatis L2b/CS784/08
All values are % amino acid similarity

## Sheet: helicase dist matrix
Supplementary Table S6: Plasmid protein sequence similarity (helicase)
	2742-308 pgp1; helicase	cpn pgp1; helicase	cpec pgp1; helicase	cf pgp1; helicase	cpsi pgp1; helicase	ccav pgp1; helicase	cgal pgp1; helicase	cav pgp1; helicase	csu pgp1; helicase	cmur pgp1; helicase	ct pgp1; helicase
2742-308 pgp1; helicase		71.1	67.3	67.8	67.6	68.5	62.4	63.7	42.7	43.2	42.3
cpn pgp1; helicase	71.1		66.2	66.5	65.9	66.3	61.3	64.1	43.6	43.2	43
cpec pgp1; helicase	67.3	66.2		63.1	62.2	61.8	57.6	60.5	43.5	42.9	42.4
cf pgp1; helicase	67.8	66.5	63.1		89.1	91	75.1	77.7	45.4	46.2	45.6
cpsi pgp1; helicase	67.6	65.9	62.2	89.1		92.1	74.9	77.5	46.4	47.3	46.4
ccav pgp1; helicase	68.5	66.3	61.8	91	92.1		76.4	77.1	45.6	46.4	46
cgal pgp1; helicase	62.4	61.3	57.6	75.1	74.9	76.4		81.4	43.3	44.4	43.7
cav pgp1; helicase	63.7	64.1	60.5	77.7	77.5	77.1	81.4		44.1	44.9	44.9
csu pgp1; helicase	42.7	43.6	43.5	45.4	46.4	45.6	43.3	44.1		86.9	88.7
cmur pgp1; helicase	43.2	43.2	42.9	46.2	47.3	46.4	44.4	44.9	86.9		86.5
ct pgp1; helicase	42.3	43	42.4	45.6	46.4	46	43.7	44.9	88.7	86.5

## Sheet: pgp2 dist matrix
Supplementary Table S7: Plasmid protein sequence similarity (pgp2)
	cav pgp2	cgal pgp2	ccav pgp2	cf pgp2	cpsi pgp2	2742-308 pgp2	cpec pgp2	cpn pgp2	csu pgp2	ct pgp2	cmur pgp2
cav pgp2		98.5	97.1	96.7	96.3	87.1	87.5	84.2	61.8	60.7	60.4
cgal pgp2	98.5		96.7	96.3	96	86.8	87.5	84.2	61.8	60.7	60.4
ccav pgp2	97.1	96.7		97.1	97.4	87.2	88	85	58.4	58.1	57.2
cf pgp2	96.7	96.3	97.1		96.5	87	88	85.3	58.6	58.4	57.5
cpsi pgp2	96.3	96	97.4	96.5		86.4	88	85.3	58.9	58.6	57.8
2742-308 pgp2	87.1	86.8	87.2	87	86.4		84.5	87	57.5	56.7	56.7
cpec pgp2	87.5	87.5	88	88	88	84.5		86.5	58.9	58.6	57.8
cpn pgp2	84.2	84.2	85	85.3	85.3	87	86.5		56.5	56.5	55.5
csu pgp2	61.8	61.8	58.4	58.6	58.9	57.5	58.9	56.5		91.5	88.1
ct pgp2	60.7	60.7	58.1	58.4	58.6	56.7	58.6	56.5	91.5		91.2
cmur pgp2	60.4	60.4	57.2	57.5	57.8	56.7	57.8	55.5	88.1	91.2

## Sheet: pgp3 dist matrix
Supplementary Table S8: Plasmid protein sequence similarity (pgp3)
	2742-308 pgp3	cpn pgp3	cpec pgp3	cpsi pgp3	ccav pgp3	cf pgp3	cgal pgp3	ct pgp3	csu pgp3	cmur pgp3
2742-308 pgp3		71.3	62.1	56.8	54.5	54.5	54.9	51.5	49.2	50
cpn pgp3	71.3		57.8	57.1	56.3	55.2	55.8	49.6	50	50
cpec pgp3	62.1	57.8		56.8	56.4	54.2	53.5	56.1	54.9	53.4
cpsi pgp3	56.8	57.1	56.8		83.3	78.4	71.4	63.3	63.3	61.7
ccav pgp3	54.5	56.3	56.4	83.3		80.7	68.5	64.4	65.5	64.8
cf pgp3	54.5	55.2	54.2	78.4	80.7		67.1	62.5	63.3	63.3
cgal pgp3	54.9	55.8	53.5	71.4	68.5	67.1		63.4	62.4	62.9
ct pgp3	51.5	49.6	56.1	63.3	64.4	62.5	63.4		83	82.2
csu pgp3	49.2	50	54.9	63.3	65.5	63.3	62.4	83		89.4
cmur pgp3	50	50	53.4	61.7	64.8	63.3	62.9	82.2	89.4

## Sheet: pgp4 dist matrix
Supplementary Table S9: Plasmid protein sequence similarity (pgp4)
	cpn pgp4	cf pgp4	cpsi pgp4	ccav pgp4	2742-308 pgp4	cpec pgp4	ct pgp4	csu pgp4	cmur pgp4
cpn pgp4		82.4	80.4	79.4	80.4	79.4	71.6	71.6	73.5
cf pgp4	82.4		91.2	91.2	79.4	75.5	72.5	72.5	73.5
cpsi pgp4	80.4	91.2		98	79.4	77.5	74.5	74.5	76.5
ccav pgp4	79.4	91.2	98		78.4	75.5	74.5	74.5	75.5
2742-308 pgp4	80.4	79.4	79.4	78.4		74.5	73.5	75.5	77.5
cpec pgp4	79.4	75.5	77.5	75.5	74.5		68.6	68.6	70.6
ct pgp4	71.6	72.5	74.5	74.5	73.5	68.6		93.1	92.2
csu pgp4	71.6	72.5	74.5	74.5	75.5	68.6	93.1		95.1
cmur pgp4	73.5	73.5	76.5	75.5	77.5	70.6	92.2	95.1

## Sheet: parA dist matrix
Supplementary Table S10: Plasmid protein sequence similarity (parA)
	cpsi parA	cf parA	2742-308 parA	cpn parA	cgal parA	ct parA	cmur parA	cpec parA
cpsi parA		86.3	71.4	67.9	71.5	50.7	56.8	13
cf parA	86.3		69	66.7	72.8	47.9	56.2	12.3
2742-308 parA	71.4	69		66.5	66	51.3	53.3	10
cpn parA	67.9	66.7	66.5		68.8	51.5	54.9	10.9
cgal parA	71.5	72.8	66	68.8		51	54.2	12.8
ct parA	50.7	47.9	51.3	51.5	51		77.4	10.8
cmur parA	56.8	56.2	53.3	54.9	54.2	77.4		10.4
cpec parA	13	12.3	10	10.9	12.8	10.8	10.4

## Sheet: pgp6 dist matrix
Supplementary Table S11: Plasmid protein sequence similarity (parA)
	cf pgp6	ccav pgp6	cpsi pgp6	cav pgp6	cpn pgp6	2742-308 pgp6	cpec pgp6	cmur pgp6	ct pgp6
cf pgp6		83.7	78.9	67.5	65	54.3	55.1	51	50.6
ccav pgp6	83.7		82.1	67.5	64.3	55.1	55.5	51.8	51.8
cpsi pgp6	78.9	82.1		69.1	65	55.5	53.4	52.2	51.4
cav pgp6	67.5	67.5	69.1		59.9	54.8	52.4	51.2	51.6
cpn pgp6	65	64.3	65	59.9		65.6	59.2	54.7	53.5
2742-308 pgp6	54.3	55.1	55.5	54.8	65.6		59.3	51.4	50.6
cpec pgp6	55.1	55.5	53.4	52.4	59.2	59.3		53.6	51.2
cmur pgp6	51	51.8	52.2	51.2	54.7	51.4	53.6		80.2
ct pgp6	50.6	51.8	51.4	51.6	53.5	50.6	51.2	80.2

## Sheet: pgp7 dist matrix
Supplementary Table S12: Plasmid protein sequence similarity (pgp7)
	cav pgp7	cgal pgp7	ccav pgp7	cpsi pgp7	cf pgp7	3742-308 pgp7	cpn pgp7	cpec pgp7	cmur pgp7	csu pgp7	ct pgp7
cav pgp7		89.5	84.3	82.7	85.2	73.4	71.2	73	57.8	56.5	57.4
cgal pgp7	89.5		82.2	80.7	84.3	72.4	70.1	73.5	56.4	56.1	56.4
ccav pgp7	84.3	82.2		89.5	91.9	76.7	77.9	74.3	60.1	59.1	59.8
cpsi pgp7	82.7	80.7	89.5		91.7	75.5	75.1	73	56.9	56.9	57.4
cf pgp7	85.2	84.3	91.9	91.7		76.9	77.1	73.5	57.6	56.8	58.5
3742-308 pgp7	73.4	72.4	76.7	75.5	76.9		78.5	73.9	53.5	55.2	55.2
cpn pgp7	71.2	70.1	77.9	75.1	77.1	78.5		75.9	55.5	56.2	56.4
cpec pgp7	73	73.5	74.3	73	73.5	73.9	75.9		56.2	57.1	58
cmur pgp7	57.8	56.4	60.1	56.9	57.6	53.5	55.5	56.2		82.3	78.3
csu pgp7	56.5	56.1	59.1	56.9	56.8	55.2	56.2	57.1	82.3		78
ct pgp7	57.4	56.4	59.8	57.4	58.5	55.2	56.4	58	78.3	78

## Sheet: pgp8 dist matrix
Supplementary Table S13: Plasmid protein sequence similarity (pgp8; integrase)
	cav pgp8; integrase	cgal pgp8; integrase	2742-308 pgp8; integrase	cpec pgp8; integrase	csu pgp8; integrase	cmur pgp8; integrase	ct pgp8; integrase	ccav pgp8; integrase	cpsi pgp8; integrase	cf pgp8; integrase	cpn pgp8; integrase
cav pgp8; integrase		89.8	75	70.4	68.5	67.6	67.6	0	73	77.8	12
cgal pgp8; integrase	89.8		73.3	68	66	65.3	65.3	75	70.9	76.7	12.4
2742-308 pgp8; integrase	75	73.3		63	55.2	55.5	55.2	65.7	62.2	64.2	12.7
cpec pgp8; integrase	70.4	68	63		57.9	58.8	58.2	58.7	58.3	59	11.9
csu pgp8; integrase	68.5	66	55.2	57.9		95.2	93.6	55.2	56.3	56.5	11.7
cmur pgp8; integrase	67.6	65.3	55.5	58.8	95.2		93	56.2	56.3	56.9	11.7
ct pgp8; integrase	67.6	65.3	55.2	58.2	93.6	93		54.7	53.8	55.5	11.5
ccav pgp8; integrase	0	75	65.7	58.7	55.2	56.2	54.7		78.6	78.6	13.9
cpsi pgp8; integrase	73	70.9	62.2	58.3	56.3	56.3	53.8	78.6		73.6	12.1
cf pgp8; integrase	77.8	76.7	64.2	59	56.5	56.9	55.5	78.6	73.6		12.6
cpn pgp8; integrase	12	12.4	12.7	11.9	11.7	11.7	11.5	13.9	12.1	12.6
